# Supplementary material for: Anti-COVID Drugs (MMV COVID Box) as Leishmanicidal Agents: Unveiling New Therapeutic Horizons
Source: Pharmaceuticals (Basel). 2024 Feb 20;17(3):266. doi: 10.3390/ph17030266 (PMC10974317; doi:10.3390/ph17030266)
Supplement: Supplementary file 1 [file pharmaceuticals-17-00266-s001.zip]

Archive with 1 entries (1 files):
- pharmaceuticals-2862852-supplementary.pdf
